# Supplementary material for: A Database of microRNA Expression Patterns in Xenopus laevis
Source: PLoS One. 2015 Oct 27;10(10):e0138313. doi: 10.1371/journal.pone.0138313 (PMC4624429; doi:10.1371/journal.pone.0138313)
Supplement: S1 Table — (XLSX) [file pone.0138313.s004.xlsx]

## Sheet: GW-XenmiR-miRNA-expression-patt
Name	Sequence	Species		General Description of Expression
Scramble-miR Control	UGGGCGUAUAGACGUGUUACAC	Xenopus laevis	scramble
ath-miR-171a	UGAUUGAGCCGCGCCAAUAUC	Xenopus laevis	ath-miR-171a
rsy-miR-21	UCAACAUCAGUCUGAUAAGCUA	Xenopus laevis	rsy-mir-21	Gut
xla-miR-92-1*	AGCAUUGCAACCAAUCCCAACCU	Xenopus laevis	xla-mir-92-1	head, trunk
xla-miR-220c	CUACCACUGUAUCAGACACCUU	Xenopus laevis	xla-miR-220c	head, eye, otic vesicle, somites
xla-miR-427	AAAGUGCUUUCUGUUUUGGGCG	Xenopus laevis	xla-miR-427	head, somite
xla-miR-429	UAAUACUGUCUGGUAAUGCC	Xenopus laevis	xla-miR-429	olfactory placode, otic vesicle, head
xla-miR-703	AAAACCUUCAGAAGGAAAGAA	Xenopus laevis	xla-miR-703	head, trunk
xla-miR-1306	ACGUUGGCUCUGGUGGUG	Xenopus laevis	xla-miR-1306	head, trunk
xtr-let-7a	UGAGGUAGUAGGUUGUAUAGUU	Xenopus laevis	xtr-let-7a	head, somites
xtr-let-7b	UGAGGUAGUAGUUUGUGUAGUU	Xenopus laevis	xtr-let-7b	no expression seen
xtr-let-7c	UGAGGUAGUAGGUUGUAUGGUU	Xenopus laevis	xtr-let-7c	no expression seen
xtr-let-7e	UGAGGUAGUAGGUUGUUUAGUU	Xenopus laevis	xtr-let-7e	head, trunk
xtr-let-7f	UGAGGUAGUAGAUUGUAUAGUU	Xenopus laevis	xtr-let-7f	no expression seen
xtr-let-7g	UGAGGUAGUUGUUUGUACAGU	Xenopus laevis	xtr-let-7g	head, eye, trunk
xtr-let-7i	UGAGGUAGUAGUUUGUGCUGU	Xenopus laevis	xtr-let-7i	trunk
xtr-miR-1a	UGGAAUGUAAAGAAGUAUGUA	Xenopus laevis	xtr-miR-1a	somites
xtr-miR-1b	UGGAAUGUUAAGAAGUAUGUA	Xenopus laevis	xtr-miR-1b	somites
xtr-miR-7	UGGAAGACUAGUGAUUUUGUUG	Xenopus laevis	xtr-miR-7	head, forebrain
xtr-miR-9	UCUUUGGUUAUCUAGCUGUAUG	Xenopus laevis	xtr-miR-9	Brain, forebrain and later stages, fore-, mid and hindbrain
xtr-miR-9*	UAAAGCUAGAUAACCGAAAGU	Xenopus laevis	xtr-miR-9STAR	head, trunk
xtr-miR-9a	UCUUUGGUUAUCUAGCUGUAUGA	Xenopus laevis	xtr-miR-9a	fore-, mid and hindbrain
xtr-miR-9b	UCUUUGGUUACCUAGCUGUAUGA	Xenopus laevis	xtr-miR-9b	fore-, mid and hindbrain
xtr-miR-9b*	UAAAGCUAGACAACCGAACGU	Xenopus laevis	xtr-miR-9bSTAR	no expression seen
xtr-miR-10a	UACCCUGUAGAUCCGAAUUUGUG	Xenopus laevis	xtr-miR-10a	head, trunk
xtr-miR-10b	UACCCUGUAGAACCGAAUUUGU	Xenopus laevis	xtr-miR-10b	blastula, head
xtr-miR-10c	CACCCUGUAGAAUCGAAUUUGU	Xenopus laevis	xtr-miR-10c	head, trunk
xtr-miR-14	AUAGGAGAGAGAAAAAGACUGA	Xenopus laevis	xtr-miR-14	head, trunk
xtr-miR-15a	UAGCAGCACAUAAUGGUUUGUG	Xenopus laevis	xtr-miR-15a	eye, head, trunk
xtr-miR-15b	UAGCAGCACAUCAUGAUUUGCA	Xenopus laevis	xtr-miR-15b	blastula, neurula, head, trunk
xtr-miR-15c	UAGCAGCACAUCAUGGUUUGUA	Xenopus laevis	xtr-miR-15c	neural, head, trunk
xtr-miR-16a	UAGCAGCACGUAAAUAUUGGUG	Xenopus laevis	xtr-miR-16a	blastula, neural
xtr-miR-16b	UAGCAGCACGUAAAUAUUGGGU	Xenopus laevis	xtr-miR-16b	neural
xtr-miR-16c	UAGCAGCACGUAAAUACUGGAG	Xenopus laevis	xtr-miR-16c	no expression seen
xtr-miR-17-3p	ACUGCAGUGAAGGCACUUGU	Xenopus laevis	xtr-miR-17-3p	head, trunk
xtr-miR-17-5p	CAAAGUGCUUACAGUGCAGGUAGU	Xenopus laevis	xtr-miR-17-5p	neural, eye, head, somites
xtr-miR-18a	UAAGGUGCAUCUAGUGCAGAUAG	Xenopus laevis	xtr-miR-18a	eye, brain
xtr-miR-18a*	ACUGCCCUAAGUGCUCCUUCU	Xenopus laevis	xtr-miR-18aSTAR	head, trunk
xtr-miR-18b	UAAGGUGCAUCUAGUGCAGUUAG	Xenopus laevis	xtr-miR-18b	head, trunk
xtr-miR-19a	UGUGCAAAUCUAUGCAAAACUGA	Xenopus laevis	xtr-miR-19a	neural, eye, head
xtr-miR-19b	UGUGCAAAUCCAUGCAAAACUGA	Xenopus laevis	xtr-miR-19b	neural, head, brain, trunk
xtr-miR-20a	UAAAGUGCUUAUAGUGCAGGUAG	Xenopus laevis	xtr-miR-20a	head, eye
xtr-miR-20b	ACUGCAUAAUGAGCACUUAAA	Xenopus laevis	xtr-miR-20b	head
xtr-miR-22	AAGCUGCCAGUUGAAGAACUGU	Xenopus laevis	xtr-miR-22	head, trunk
xtr-miR-22*	AGUUCUUCAGUGGCAAGCUU	Xenopus laevis	xtr-miR-22STAR	head, trunk
xtr-miR-23a	AUCACAUUGCCAGGGAUUUCC	Xenopus laevis	xtr-miR-23a	no expression seen
xtr-miR-23b	AUCACAUUGCCAGGGAUUACCA	Xenopus laevis	xtr-miR-23b	head, brain, trunk
xtr-miR-24a	UGGCUCAGUUCAGCAGGAACAG	Xenopus laevis	xtr-miR-24a	head, trunk
xtr-miR-24b	UGGCUCAGUUCAGCAGGACAG	Xenopus laevis	xtr-miR-24b	eye, brain
xtr-miR-25	CAUUGCACUUGUCUCGGUCUGA	Xenopus laevis	xtr-miR-25	eye, brain, olfactory placode, trunk
xtr-miR-26	UUCAAGUAAUCCAGGAUAGGC	Xenopus laevis	xtr-miR-26	eye, brain, neural
xtr-miR-27a	UUCACAGUGGCUAAGUUCCGC	Xenopus laevis	xtr-miR-27a	eye
xtr-miR-27b	UUCACAGUGGCUAAGUUCUGC	Xenopus laevis	xtr-miR-27b	eye
xtr-miR-27c	UUCACAGUGGCUAAGUUCCAC	Xenopus laevis	xtr-miR-27c	no expression seen
xtr-miR-27d	UUGCAGAACUUAGCCACUGUGAA	Xenopus laevis	xtr-miR-27d	head, trunk
xtr-miR-29a	UAGCACCAUUUGAAAUCGGUU	Xenopus laevis	xtr-miR-29a	no expression seen
xtr-miR-29b	UAGCACCAUUUGAAAUCAGUGUU	Xenopus laevis	xtr-miR-29b	eye, neural
xtr-miR-29c	UAGCACCAUUUGAAAUCGGUUAU	Xenopus laevis	xtr-miR-29c	eye
xtr-miR-29c*	UGACCGAUCUCUCUUGGUGUUC	Xenopus laevis	xtr-miR-29cSTAR	brain, eye, head, tailbud
xtr-miR-29d	UAGCACCAUAUGAAAUCAGUGUC	Xenopus laevis	xtr-miR-29d	head, trunk
xtr-miR-30a-3p	CUUUCAGUCAGAUGUUUGCAGC	Xenopus laevis	xtr-miR-30a-3p	head, somites
xtr-miR-30a-5p	UGUAAACAUCCUCGACUGGAAG	Xenopus laevis	xtr-miR-30a-5p	head, trunk
xtr-miR-30b	UGUAAACAUCCUACACUCAGCU	Xenopus laevis	xtr-miR-30b	head, brain
xtr-miR-30c	UGUAAACAUCCUACACUCUCAGC	Xenopus laevis	xtr-miR-30c	eye, brain, trunk
xtr-miR-30d	UGUAAACAUCCCCGACUGGAAG	Xenopus laevis	xtr-miR-30d	eye, brain, trunk
xtr-miR-30e	UGUAAACAUCCUUGACUGGAAG	Xenopus laevis	xtr-miR-30e	no expression seen
xtr-miR-31	AGGCAAGAUGUUGGCAUAGCUG	Xenopus laevis	xtr-miR-31	head, trunk
xtr-miR-31b	GGCAAGAUGCUGGCAAGCU	Xenopus laevis	xtr-miR-31b	eye, brain
xtr-miR-33a	GUGCAUUGUAGUUGCAUUG	Xenopus laevis	xtr-miR-33a	no expression seen
xtr-miR-33b	GUGCAUUGUUGUUGCAUUG	Xenopus laevis	xtr-miR-33b	no expression seen
xtr-miR-34a	UGGCAGUGUCUUAGCUGGUUGUU	Xenopus laevis	xtr-miR-34a	neural
xtr-miR-34b	CAGGCAGUGUAGUUAGCUGAUUGU	Xenopus laevis	xtr-miR-34b	pancreas
xtr-miR-92a	UAUUGCACUUGUCCCGGCCUG	Xenopus laevis	xtr-miR-92a	gastrula, head, eye, brain, trunk
xtr-miR-92b	UAUUGCACUCGUCCCGGCCU	Xenopus laevis	xtr-miR-92b	eye, head
xtr-miR-93a	AAAGUGCUGUUCGUGCAGGUAG	Xenopus laevis	xtr-miR-93a	eye, head, brain
xtr-miR-93b	AAGUGCUGUUCGUGCAGGUAG	Xenopus laevis	Xtr-miR-93b	head
xtr-miR-96	UUUGGCACUAGCACAUUUUUGCU	Xenopus laevis	xtr-miR-96	eye, head, brain, olfactory placode
xtr-miR-98	UGAGGUAGUAAGUUGUAUUGUU	Xenopus laevis	xtr-miR-98	head, gut
xtr-miR-99	AACCCGUAGAUCCGAUCUUGUG	Xenopus laevis	xtr-miR-99	brain
xtr-miR-100	AACCCGUAGAUCCGAACUUGUG	Xenopus laevis	xtr-miR-100	brain
xtr-miR-101a	ACAGUACUGUGAUAACUGAAG	Xenopus laevis	xtr-miR-101a	blastula
xtr-miR-103	AGCAGCAUUGUACAGGGCUAUGA	Xenopus laevis	xtr-miR-103	head, trunk, gut
xtr-miR-106	CAAAAGUGCUUAUAGUGCAGGUAGA	Xenopus laevis	xtr-miR-106	brain
xtr-miR-107	AGCAGCAUUGUACAGGGCUAUCA	Xenopus laevis	xtr-miR-107	gut
xtr-miR-122	UGGAGUGUGACAAUGGUGUUUGU	Xenopus laevis	xtr-miR-122	eye, head, trunk, liver
xtr-miR-124	UUAAGGCACGCGGUGAAUGCCA	Xenopus laevis	xtr-miR-124	eye, midbrain, hindbrain
xtr-miR-125a	UCCCUGAGACCCUUAACCUGUG	Xenopus laevis	xtr-miR-125a	eye, brain, gut
xtr-miR-125b	UCCCUGAGACCCUAACUUGUGA	Xenopus laevis	xtr-miR-125b	head, brain, trunk, somites
xtr-miR-126	UCGUACCGUGAGUAAUAAUGC	Xenopus laevis	xtr-miR-126	blood vessels
xtr-miR-126*	CAUUAUUACUUUUGGUACGCG	Xenopus laevis	xtr-miR-126STAR	head, trunk
xtr-miR-128	UCACAGUGAACCGGUCUCUUUU	Xenopus laevis	xtr-miR-128	eye, brain, forebrain
xtr-miR-129	CUUUUUGCGGUCUGGGCUUGC	Xenopus laevis	xtr-miR-129	no expression seen
xtr-miR-130a	CAGUGCAAUGUUAAAAGGGCAU	Xenopus laevis	xtr-miR-130a	head
xtr-miR-130b	CAGUGCAAUGAUGAAAGGGCAU	Xenopus laevis	xtr-miR-130b	head
xtr-miR-130c	CAGUGCAAUAUUAAAAGGGCAU	Xenopus laevis	xtr-miR-130c	head
xtr-miR-132	UAACAGUCUACAGCCAUGGUCG	Xenopus laevis	xtr-miR-132	no expression seen
xtr-miR-133a	UUGGUCCCCUUCAACCAGCUGU	Xenopus laevis	xtr-miR-133a	somites
xtr-miR-133b	UUGGUCCCCUUCAACCAGCUA	Xenopus laevis	xtr-miR-133b	blastula, somites
xtr-miR-133c	UUGGUCCCCUUCAACCAGCUGC	Xenopus laevis	xtr-miR-133c	blastula, somites, muscle
xtr-miR-133d	UUGGUCCCCUUCAACCAGCCGC	Xenopus laevis	xtr-miR-133d	somites, muscle
xtr-miR-135	UAUGGCUUUUUAUUCCUAUGUGA	Xenopus laevis	xtr-miR-135	head, trunk
xtr-miR-137	UAUUGCUUAAGAAUACGCGUAG	Xenopus laevis	xtr-miR-137	no expression seen
xtr-miR-138	AGCUGGUGUUGUGAAUC	Xenopus laevis	xtr-miR-138	head, trunk
xtr-miR-139	UCUACAGUGCAUGUGUCU	Xenopus laevis	xtr-miR-139	no expression seen
xtr-miR-140-3p	CCGUGGUUCUACCCGUGGU	Xenopus laevis	xtr-miR-140-3p	head, cartilage
xtr-miR-140	AGUGGUUUUACCCUAUGGUAG	Xenopus laevis	xtr-miR-140	no expression seen
xtr-miR-142-3p	UGUAGUGUUUCCUACUUUAUGGA	Xenopus laevis	xtr-miR-142-3p	no expression seen
xtr-miR-142-5p	CAUAAAGUAGAAAGCACUAC	Xenopus laevis	xtr-miR-142-5p	head, trunk
xtr-miR-143	UGAGAUGAAGCACUGUAGCUCG	Xenopus laevis	xtr-miR-143	no expression seen
xtr-miR-144	UACAGUAUAGAUGAUGUACUAC	Xenopus laevis	xtr-miR-144	no expression seen
xtr-miR-145	GUCCAGUUUUCCCAGGAAUCCCUU	Xenopus laevis	xtr-miR-145	gastrula, eye, head, trunk
xtr-miR-146	UGAGAACUGAAUUCCAUAGGUU	Xenopus laevis	xtr-miR-146	gastrula, ectoderm
xtr-miR-146b	UGAGAACUGAAUUCCAUGGACU	Xenopus laevis	xtr-miR-146b	eye, head, somites
xtr-miR-148a	UCAGUGCACUACAGAACUUUGU	Xenopus laevis	xtr-miR-148a	blastula, neurula, eye, head, trunk
xtr-miR-148b	UCAGUGCAUCACAGAACUUUGU	Xenopus laevis	xtr-miR-148b	neurula, head, trunk
xtr-miR-150	UCUCCCAACCCUUGUACCAGAG	Xenopus laevis	xtr-miR-150	gastrula, neurula, head, trunk, somites
xtr-miR-153	UUGCAUAGUCACAAAAGUGA	Xenopus laevis	xtr-miR-153	no expression seen
xtr-miR-155	UUAAUGCUAAUCGUGAUAGGG	Xenopus laevis	xtr-miR-155	head, trunk
xtr-miR-181a	AACAUUCAACGCUGUCGGUGAGU	Xenopus laevis	xtr-miR-181a	neural, eye, brain
xtr-miR-181a-1*	ACCAUCGAUCGUUGACUGUACA	Xenopus laevis	xtr-miR-181a-1STAR	eye, head, trunk
xtr-miR-181a-2*	ACCAUCGGCCGUUGACUGUACC	Xenopus laevis	xtr-miR-181a-2STAR	neural, head, trunk
xtr-miR-181b	AACAUUCAUUGCUGUCGGUGGG	Xenopus laevis	xtr-miR-181b	no expression seen
xtr-miR-182	UUUGGCAAUGGUAGAACUCACA	Xenopus laevis	xtr-miR-182	head, somites
xtr-miR-182*	UGGUUCUAGACUUGCCAACUA	Xenopus laevis	xtr-miR-182STAR	gastrula, neurula, somites
xtr-miR-183	UAUGGCACUGGUAGAAUUCACUG	Xenopus laevis	xtr-miR-183	no expression seen
xtr-miR-184	UGGACGGAGAACUGAUAAGGCU	Xenopus laevis	xtr-miR-184	neurula, eye
xtr-miR-187	UCGUGUCUUGUGUUGCAGCCA	Xenopus laevis	xtr-miR-187	neurula
xtr-miR-189	GUGCCUACUGAACUGAUAUCAGU	Xenopus laevis	xtr-miR-189	neurula, eye
xtr-miR-191	CAACGGAAUCCCAAAAGCAGC	Xenopus laevis	xtr-miR-191	no expression seen
xtr-miR-192	AUGACCUAUGAAUUGACAGCC	Xenopus laevis	xtr-miR-192	neurula, head, trunk
xtr-miR-193	AACUGGCCCGCAAAGUCCCGCUU	Xenopus laevis	xtr-miR-193	head, trunk
xtr-miR-194	UGUAACAGCAACUCCAUGUGGA	Xenopus laevis	xtr-miR-194	head, trunk
xtr-miR-196a	UAGGUAGUUUCAUGUUGUUG	Xenopus laevis	xtr-miR-196a	no expression seen
xtr-miR-196b	UAGGUAGUUUUAUGUUGUUGG	Xenopus laevis	xtr-miR-196b	no expression seen
xtr-miR-199a	CCCAGUGUUCAGACUACCUGUUC	Xenopus laevis	xtr-miR-199a	head, trunk
xtr-miR-199a*	UACAGUAGUCUGCACAUUGGUU	Xenopus laevis	xtr-miR-199aSTAR	no expression seen
xtr-miR-199b	CCCAGUGUUCAGACUACGUGUUC	Xenopus laevis	xtr-miR-199b	neurula
xtr-miR-200a	UAACACUGUCUGGUAACGAUGU	Xenopus laevis	xtr-miR-200a	olfactory placode
xtr-miR-200b	UAAUACUGCCUGGUAAUGAUGAUC	Xenopus laevis	xtr-miR-200b	olfactory placode
xtr-miR-202	AGGGGCAUAGGGCAUGGGAAAA	Xenopus laevis	xtr-miR-202	somites
xtr-mR-202*	AAAGAGGUAUAUGCAUAGGAAA	Xenopus laevis	xtr-miR-202STAR	neurula, head, trunk
xtr-miR-203	GUGAAAUGUUUAGGACCACUUG	Xenopus laevis	xtr-miR-203	head, somites, trunk
xtr-miR-204	UUCCCUUUGUCAUCCUAUGCCU	Xenopus laevis	xtr-miR-204	neurula
xtr-miR-205a	UCCUUCAUUCCACCGGAGUCUG	Xenopus laevis	xtr-miR-205a	neurula, epidermis
xtr-miR-205b	UCCUUCAUUCCACCGGAUCCUG	Xenopus laevis	xtr-miR-205b	neurula, head, trunk
xtr-miR-206	UGGAAUGUAAGGAAGUGUGUGG	Xenopus laevis	xtr-miR-206	somites, head muscle
xtr-miR-208	AUAAGACGAGCAUAAAGCUUGU	Xenopus laevis	xtr-miR-208	neurula
xtr-miR-210	CUGUGCGUGUGACAGCGGCUAA	Xenopus laevis	xtr-miR-210	no expression seen
xtr-miR-212	UAACAGUCUACAGUCAUGGCU	Xenopus laevis	xtr-miR-212	no expression seen
xtr-miR-214	ACAGCAGGCACAGACAGGCAG	Xenopus laevis	xtr-miR-214	gastrula, head, trunk
xtr-miR-215	AUGACCUAUGAAAUGACAGCC	Xenopus laevis	xtr-miR-215	no expression seen
xtr-miR-216	UAAUCUCAGCUGGCAACUGU	Xenopus laevis	xtr-miR-216	neurula, head
xtr-miR-217	UACUGCAUCAGGAACUGAUUGGAU	Xenopus laevis	xtr-miR-217	no expression seen
xtr-miR-218	UUGUGCUUGAUCUAACCAUGU	Xenopus laevis	xtr-miR-218	neurula
xtr-miR-219	UGAUUGUCCAAACGCAAUUCU	Xenopus laevis	xtr-miR-219	neurula, head, somites
xtr-miR-221	AGCUACAUUGUCUGCUGGGUUUC	Xenopus laevis	xtr-miR-221	neurula, head, trunk
xtr-miR-222	AGCUACAUCUGGCUACUGGGUCUC	Xenopus laevis	xtr-miR-222	no expression seen
xtr-miR-223	UGUCAGUUUGUCAAAUACCC	Xenopus laevis	xtr-miR-223	somites
xtr-miR-301	CAGUGCAAUAGUAUUGUCAAAGC	Xenopus laevis	xtr-miR-301	head
xtr-miR-302	UAAGUGCUCCAAUGUUUUAGUGG	Xenopus laevis	xtr-miR-302	neurula, head, trunk, eye
xtr-miR-320	AAAAGCUGGGUUGAGAGGUGA	Xenopus laevis	xtr-miR-320	head
xtr-miR-338	UCCAGCAUCAGUGAUUUUGUUGG	Xenopus laevis	xtr-miR-338	head, trunk
xtr-miR-363-3p	AAUUGCACGGUAUCCAUCUGUA	Xenopus laevis	xtr-miR-363-3p	neurula, head, trunk
xtr-miR-363-5p	CGGGUGGAUCACGAUGCAAUUU	Xenopus laevis	xtr-miR-363-5p	neurula, head, trunk
xtr-miR-365	UAAUGCCCCUAAAAAUCCUUAU	Xenopus laevis	xtr-miR-365	neurula, head
xtr-miR-367	AAUUGCACUGUAGCAAUGGUGA	Xenopus laevis	xtr-miR-367	neurula, head
xtr-miR-375	UUUGUUCGUUCGGCUCGCGUUA	Xenopus laevis	xtr-miR-375	head, eye
xtr-miR-383	AGAUCAGAAGGUGAUUGUGGCU	Xenopus laevis	xtr-miR-383	no expression seen
xtr-miR-425-5p	AAUGACACGAUCACUCCCGUUGA	Xenopus laevis	xtr-miR-425-5p	no expression seen
xtr-miR-427	GAAAGUGCUUUCUGUUUUGGGCG	Xenopus laevis	xtr-miR-427	head, trunk
xtr-miR-428	UAAGUGCUCUCUAGUUCGGUUG	Xenopus laevis	xtr-miR-428	head, trunk
xtr-miR-429	UAAUACUGUCUGGUAAUGCCGU	Xenopus laevis	xtr-miR-429	gastrula, neurula, head, trunk
xtr-miR-449	AGGCAGUGUAAUGUUAGCUGGU	Xenopus laevis	xtr-miR-449	gastrula, head, olfactory region, mouth
xtr-miR-451	AAACCGUUACCAUUACUGAGUUU	Xenopus laevis	xtr-miR-451	gastrula, neurula, head, trunk
xtr-miR-455	UAUGUGCCCUUGGACUACAUCG	Xenopus laevis	xtr-miR-455	trunk
xtr-miR-489	AGUGACAUCAUAUGUACGGCUGC	Xenopus laevis	xtr-miR-489	no expression seen
xtr-miR-499	UUAAGACUUGCAGUGAUGUUUAG	Xenopus laevis	xtr-miR-499	head, trunk
xtr-miR-2184	AACAGUAAGAGAUUAUGUGCUG	Xenopus laevis	xtr-miR-2184	no expression seen
xtr-miR-2188	AAGGUCCAGCCUCAUAUGUCCU	Xenopus laevis	xtr-miR-2188	gastrula, neurula, head, trunk
