# Supplementary material for: A Database of microRNA Expression Patterns in Xenopus laevis
Source: PLoS One. 2015 Oct 27;10(10):e0138313. doi: 10.1371/journal.pone.0138313 (PMC4624429; doi:10.1371/journal.pone.0138313)
Supplement: S2 Table — In addition a list of chicken miRs that are expressed in somites as confirmed by WISH is included. (XLSX) [file pone.0138313.s005.xlsx]

## Sheet: Sheet1
			Sample
GNW number	Location	miRNA	Egg	St 7-8	St 12	St 18-20	st. 34-36	st 56
GNW8	Scaffold138523/54121-54191(+)	AAAGTGCTTCTTGTTCGGCTGA	0	0.32769	1106.09	589.671	522.147	0	miR428 - shifted seed sequence
GNW12	Scaffold116197/4071-4133(-)	ACAATGGCAAGATAGGACTGATG	0	0	57.4624	0	56.4848	0
GNW9	Scaffold3618/27856-27925(+)	ACAGTAGAACGAAAAGCCGAAT	0	90.4424	111.876	341.848	1327.8	56.708
	Scaffold2730/201966-202035(+)	ACAGTTGAACGAAATAGCCGAAT	0	0	41.5136	1.91452	24.5939	4.81483
	Scaffold64463/650093-650158(+)
	Scaffold514865/2466-2543(-)	ACCCAAAACTAAGCTCTCTCT	0	10199	1494.02	605.413	214.859	0
	Scaffold385164/40-111(-)	ACCCAGAACAAGGCTCTCTTCT	0	96.6685	52.0679	54.4574	5.13499	0
	Scaffold355984/1680-1740(-)	AGAAGGGCAAAGTATTATTGATG	0	0	1.1727	8.93442	9.18892	0
	Scaffold18120/346069-346138(-)	ATAGAACCGAGCAGAGAAACGT	0	5.57073	0	12.338	25.1344	90.9468
	Scaffold24529/120556-120634(+)	CAAGCATTGGAGTGAAGTCTGT	0	0	8.20891	0	1.62157	0
	Scaffold10963/876816-876914(-)	CACTCGGGAAGCCACCAGCAGG	0	0	0	11.6998	0.270262	1.06996
	Scaffold117461/12955-13053(-)
	Scaffold9974/537908-537968(-)	CAGGGAGGAGAAATCAAGCGAT	0	0	0.23454	0.212724	33.7828	28.354
	Scaffold295524/635-714(+)
	Scaffold2014/529902-529967(+)	CAGGGATCTCGTGATGCCGGCA	0	0	0	0	18.9184	87.2019
	Scaffold18147/447976-448041(+)
	Scaffold134860/26-91(+)
	Scaffold317441/710-775(-)	CAGTGCCAACAGATTGTGATCA	0	0	13.6033	0	0	0
	Scaffold8525/1188982-1189057(+)	CCAGACAGGAGAATTCGAGCG	0	0.32769	6.09805	0	40.2691	1.60494
GNW11	Scaffold2903/97212-97271(-)	CCAGGAAGGAGAAATTGAGCG	0	0	12.4306	13.1889	163.238	41.7285
	Scaffold19223/1793885-1793954(-)
	Scaffold31176/377486-377558(-)
	Scaffold56526/144821-144880(+)
	Scaffold101878/127524-127599(+)
	Scaffold105670/25710-25769(+)
	Scaffold185158/49735-49795(+)
	Scaffold906/82413-82491(-)	CCAGGGAGCAGAAATCGAGCG	0	0	8.20891	0	1.35131	0.534981
	Scaffold2729/434956-435027(-)
	Scaffold28515/626137-626210(-)
	Scaffold41207/547240-547311(-)
	Scaffold41683/39593-39668(+)
	Scaffold34489/1134974-1135049(+)	CCAGGGAGGACAAATTGAGCG	0	0	0	2.76541	7.29708	0.534981
	Scaffold12407/362880-362951(+)	CTTTAACATCGGTGTACTTTCT	0	0	522.79	85.7278	18.3778	0	similar to 302b
	Scaffold1755/380503-380571(-)	GAGGGAGCATGCGCAGTTGA	0	0	0	0	14.0536	0
	Scaffold38016/408866-408927(+)	GCTGAAAACATGGGGCACATGCT	0	0	265.265	0.638173	0	0
GNW13	Scaffold12407/363019-363080(+)	GCTGACAACATGAGGCACGTGCT	0	0	50.6607	17.4434	12.4321	0
	Scaffold3450/126819-126902(-)	GGAGGATAAATCGAGCGTCGTG	0	0	0	0	34.3233	0
	Scaffold16318/104735-104801(-)	GTCTGAGACCCGACTTCATCA	0	0	0	18.2943	6.4863	0
	Scaffold52731/533762-533829(+)	GTTCCTGTGTCACCAAGCAGA	0	0	0	6.80717	3.24315	0
	Scaffold28291/346898-346978(+)	TACTCTGTGCAGGACCGAAACG	0	0	0	19.9961	10.8105	0
	Scaffold90657/266772-266852(-)	TAGACGACAGAGAAAATAGGATTT	0	0	0	11.6998	20.8102	0
	Scaffold29928/630751-630837(+)	TGGGAATGATGAACAAGCTGAAC	0	0	12.8997	33.185	41.3501	0
	Scaffold74151/9111-9188(+)	TGTAATTTAGGTTTGGCAGAGA	0	0	0.23454	1.06362	19.1886	0
	Scaffold4316/1009815-1009892(-)	TGTGCCGAACCTTAGCCCATGA	0	0	0	14.2525	3.78367	0
