# Supplementary material for: A Database of microRNA Expression Patterns in Xenopus laevis
Source: PLoS One. 2015 Oct 27;10(10):e0138313. doi: 10.1371/journal.pone.0138313 (PMC4624429; doi:10.1371/journal.pone.0138313)
Supplement: S3 Table — (XLSX) [file pone.0138313.s006.xlsx]

## Sheet: Sheet1
Xenopus						Chicken
MiRNA	Somites	Neural Tube	Notochord			MiRNA	Somites	Neural Tube	Notochord	Heart	Mesonephros
Xtr miR-1a	✓					gga-let-7a	✓	✓(dorsal; ventral)	✓
Xtr miR-1b	✓					gga-miR-1a	✓			✓
Xtr miR-133b	✓					gga-miR-1b	✓	✓(early stage)	✓(early stage)	✓
Xtr miR-133c	✓					gga-miR-10a	✓	✓	✓(early stage)		✓
Xtr miR-206	✓					gga-miR-15a	✓	✓(early stage)	✓(early stage)
Xtr miR-15b	✓	✓(dorsal)				gga-miR-15b	✓	✓(HH21-22; dorsal)	✓(early stage)	✓
Xtr miR-184	✓	✓				gga-miR-15c	✓	✓	✓	✓	✓
Xla miR-220c	✓	✓	✓			gga-miR-17-5p	✓	✓	✓(early stage)		✓
Xtr miR-le7e	✓	✓	✓			gga-miR-18b	✓	✓	✓(early stage)	✓	✓
Xtr miR-14	✓	✓	✓			gga-miR-23b	✓	✓	✓		✓
Xtr miR-15a	✓	✓	✓			gga-miR-24a	✓	✓(early stage)	✓(early stage)		✓
Xtr miR-17-5p	✓	✓	✓			gga-miR-30a-5p	✓	✓(early stage)	✓(early stage)		✓
Xtr miR-18a*	✓	✓	✓			gga-miR-31	✓	✓(early stage)	✓(early stage)
Xtr miR-18b	✓	✓	✓			gga-miR-128	✓	✓(early stage)
Xtr miR-23b	✓	✓	✓			gga-miR-130a	✓	✓(ventral)	✓(early stage)
Xtr miR-24a	✓	✓	✓			gga-miR-133a	✓	✓(early stage)	✓(early stage)	✓
Xtr miR-30a-3p	✓	✓	✓			gga-miR-133b	✓			✓
Xtr miR-30a-5p	✓	✓	✓			gga-miR-133c	✓			✓
Xtr miR-31	✓	✓	✓			gga-miR-140-5p	✓		✓
Xtr miR-128	✓	✓	✓			gga-miR-194	✓	✓	✓(early stage)		✓
Xtr miR-133a	✓	✓	✓			gga-miR-203	✓	✓(early stage)	✓(early stage)		✓
Xtr miR-133d	✓	✓	✓			gga-miR-206	✓	✓(early stage)
Xtr miR-138	✓	✓	✓			gga-miR-1306-3p	✓	✓(HH21-22; ventral)	✓	✓	✓
Xtr miR-145	✓	✓	✓
Xtr miR-181a-1*	✓	✓	✓
Xtr miR-181a-2*	✓	✓	✓
Xtr miR-182	✓	✓	✓
Xtr miR-182*	✓	✓	✓
Xtr miR-193	✓	✓	✓
Xtr miR-202	✓	✓	✓
Xtr miR-203	✓	✓	✓
Xtr miR-205b	✓	✓	✓
Xtr miR-223	✓	✓	✓
Xtr miR-302	✓	✓	✓
Xtr miR-363-3p	✓	✓	✓
Xtr miR-363-5p	✓	✓	✓
Xtr miR-429	✓	✓	✓
Xtr miR-499	✓	✓	✓
Xtr miR-2188	✓	✓	✓
Supplemental Table 2 – Full list of Xenopus miRNAs showing expression in the developing somites as determined by wholemount in situ hybridisation (WISH). In addition a list of chicken miRs that are expressed in somites as confirmed by WISH is included.
